# Supplementary material for: Unveiling the Enigma: Exploring Risk Factors and Mechanisms for Psychotic Symptoms in Alzheimer’s Disease through Electronic Medical Records with Deep Learning Models
Source: Pharmaceuticals (Basel). 2023 Jun 21;16(7):911. doi: 10.3390/ph16070911 (PMC10385983; doi:10.3390/ph16070911)
Supplement: Supplementary file 1 [file pharmaceuticals-16-00911-s001.zip]

Archive with 1 entries (1 files):
- pharmaceuticals-2406048-supplementary.pdf
